# Supplementary material for: Effects of a Clinical Simulation-Based Training Program for Nursing Students to Address Social Isolation and Loneliness in the Elderly: A Quasi-Experimental Study
Source: Healthcare (Basel). 2023 Sep 19;11(18):2587. doi: 10.3390/healthcare11182587 (PMC10531334; doi:10.3390/healthcare11182587)
Supplement: Supplementary file 1 [file healthcare-11-02587-s001.zip]

Archive with 2 entries (2 files):
- Supplementary Materials S1.pdf
- Table S1 Mario.pdf
